# Supplementary material for: The Influence of Farming Systems, Genotype and Their Interaction on Bioactive Compound, Protein and Starch Content of Bread and Spelt Wheat
Source: Foods. 2022 Dec 13;11(24):4028. doi: 10.3390/foods11244028 (PMC9778307; doi:10.3390/foods11244028)
Supplement: Supplementary file 1 [file foods-11-04028-s001.zip]

Archive with 1 entries (1 files):
- foods-2056879-supplementary.xls
