# Supplementary material for: The Influence of Farming Systems, Genotype and Their Interaction on Bioactive Compound, Protein and Starch Content of Bread and Spelt Wheat
Source: Foods. 2022 Dec 13;11(24):4028. doi: 10.3390/foods11244028 (PMC9778307; doi:10.3390/foods11244028)
Supplement: Supplementary file 1 [file foods-11-04028-s001.zip › foods-2056879-supplementary.xls]

## Sheet: Table_S1
Growing site*	Species	Variety	Total arabinoxylan (mg/g)	Water extractable arabinoxylan (mg/g)	β glucan (mg/g)	Alkylresorcinol (ug/g)	Fructan %	Protein %	Starch %
M	Bread wheat	Apache	15.8979	5.9927	6.67694	572.43	0.95022	12.6833	56.2
О		Apache	13.9074	6.14921	7.16573	501.926	0.993371	8.77667	60.3333		* Growing site:
S		Apache	14.1971	4.43731	7.74521	427.19	1.13706	11.04	60.45		M - conventional growing site Hungary
M		Balkan	16.1799	7.34854	7.39928	430.271	0.912703	14.1567	56.3667		O - organic growing site Hungary
О		Balkan	16.8802	7.2152	8.61197	424.945	1.23775	10.66	58.8		S - conventional growing site Serbia
S		Balkan	14.7333	5.38808	6.53548	341.852	1.08257	13.005	58.5
M		Estevan	13.2263	5.97462	6.54188	575.796	0.721117	15.72	53.4
О		Estevan	13.3658	6.12372	7.82811	582.092	0.907661	11.7967	57.8333
S		Estevan	14.0618	5.34473	7.54234	451.898	0.752924	12.92	58.6
M		Pobeda	16.0104	7.15815	7.69868	391.538	1.11704	13.5833	56.3667
О		Pobeda	15.9876	6.95742	8.44061	415.431	1.41213	11.2133	58.4
S		Pobeda	16.8514	5.75257	7.14573	254.712	1.11482	12.2	59.8
M		Recital	19.3017	8.7947	6.75585	429.884	0.887494	11.825	60.3
О		Recital	17.0733	8.16521	6.61686	460.677	1.2508	10.2733	61.6
S		Recital	17.4475	5.8779	7.37363	431.761	1.42377	10.49	64.05
M	Spelt wheat	Baulander-Spelz	14.2785	5.62547	5.49047	459.154	0.865845	15.1667	53.4333
О		Baulander-Spelz	13.7971	5.65942	4.26458	466.892	0.878449	12.99	59.6
S		Baulander-Spelz	11.6758	3.77978	5.5375	438.755	1.04008	16.06	55.75
M		Ostro	12.4155	5.37227	6.49829	588.53	0.989367	16.5	53.3333
О		Ostro	14.4759	5.27155	4.96334	513.814	0.979877	14.3267	55.1333
S		Ostro	11.9673	4.79739	7.95294	406.448	1.05231	14.215	57.15
M		Rouquin	13.1699	5.08197	6.08534	668.776	0.764565	14.4333	53.7
О		Rouquin	14.8238	4.95422	4.62443	513.992	0.603526	12.72	56.1
S		Rouquin	13.3859	4.89582	6.232	487.462	0.693091	13.925	56.05
M		Schwabenkorn	11.64	5.07098	6.45955	493.311	0.745881	13.35	55.7667
О		Schwabenkorn	13.1307	5.64852	5.04305	566.054	1.00256	11.5833	58.6333
S		Schwabenkorn	13.1777	4.5913	6.32117	418.196	0.860803	15.59	55.05
M		Oberkulmer-Rotkorn	14.1209	5.60615	6.10442	525.149	0.835594	15.8567	53.4667
О		Oberkulmer-Rotkorn	13.6222	5.03377	6.9538	547.614	0.901878	13.8	56.1
S		Oberkulmer-Rotkorn	14.3796	4.92077	7.07338	448.729	0.923083	15.725	54.2
